# Supplementary material for: Downregulation of ATM and BRCA1 Predicts Poor Outcome in Head and Neck Cancer: Implications for ATM-Targeted Therapy
Source: J Pers Med. 2021 May 10;11(5):389. doi: 10.3390/jpm11050389 (PMC8151497; doi:10.3390/jpm11050389)
Supplement: Supplementary file 1 [file jpm-11-00389-s001.zip]

Archive with 1 entries (1 files):
- jpm-1198256-supplementary.pdf
